# Supplementary material for: Distribution, Sources, and Ecological Risk Assessment of Microplastics in the Lower Minjiang River
Source: Toxics. 2025 Nov 29;13(12):1033. doi: 10.3390/toxics13121033 (PMC12737208; doi:10.3390/toxics13121033)
Supplement: Supplementary file 1 [file toxics-13-01033-s001.zip]

Archive with 1 entries (1 files):
- toxics-3960525-supplementary.pdf
